# Supplementary material for: Structure Characterization, Antioxidant and Immunomodulatory Activities of Polysaccharide from Pteridium aquilinum (L.) Kuhn
Source: Foods. 2022 Jun 22;11(13):1834. doi: 10.3390/foods11131834 (PMC9265270; doi:10.3390/foods11131834)
Supplement: Supplementary file 1 [file foods-11-01834-s001.zip]

Archive with 1 entries (1 files):
- foods-1777210-supplementary.pdf
